# Supplementary material for: Oral Administration of Bovine Milk-Derived Extracellular Vesicles Attenuates Cartilage Degeneration via Modulating Gut Microbiota in DMM-Induced Mice
Source: Nutrients. 2023 Feb 1;15(3):747. doi: 10.3390/nu15030747 (PMC9920331; doi:10.3390/nu15030747)
Supplement: Supplementary file 1 [file nutrients-15-00747-s001.zip]

Archive with 1 entries (1 files):
- nutrients-2182990-supplementary.pdf
